# Supplementary material for: Dietary Intake of 14–15-Year-Old Faroese Adolescents by an Online Assessment Tool and Associations with Wellbeing and Health Behaviour
Source: Nutrients. 2024 Aug 9;16(16):2621. doi: 10.3390/nu16162621 (PMC11357399; doi:10.3390/nu16162621)
Supplement: Supplementary file 1 [file nutrients-16-02621-s001.zip]

Archive with 1 entries (1 files):
- nutrients-3036916-supplementary.pdf
